# Supplementary material for: The Genetic Legacy of the Expansion of Turkic-Speaking Nomads across Eurasia
Source: PLoS Genet. 2015 Apr 21;11(4):e1005068. doi: 10.1371/journal.pgen.1005068 (PMC4405460; doi:10.1371/journal.pgen.1005068)
Supplement: S1 Table — (XLS) [file pgen.1005068.s009.xls]

## Sheet: suppl_table_from_Yunusbayev_et_
Geographic region	Population						Abbreviation	Li et al.2	Behar et al.1	Yunusbayev et al.3	This study	Total
West Asia	Jordanians						Jor		20			20
	Iranians						Irn		20			20
	Turks						Tur		19			19
	Azeris from Iran										16	16
	Palestinians							46				46
	Syrians								16			16
Caucasus	Armenians						Arm			16		16
	Georgians						Grg		20			20
	Abkhasians						Abh			20		20
	Balkars						Blk			20		20
	Adyghe						Ady	17				17
	N Ossetians						NOs			15		15
	Chechens						Che			20		20
	Lezgins						Lzg		18			18
	Kuban Nogays						Nog			16		16
	Kumyks						Kum			13		13
Europe	French						Fre	28				28
	French Basques						FrB	24				24
	N Italians						NIt	13				13
	Tuscans						Tus	7				7
	Cypriots						Cyp			12		12
	Romanians						Rmn		16			16
	Bulgarians						Bul			13		13
	Ukrainians						Ukr			20		20
	Belorussians						Blr		9			9
	Lithuanians						Lit		10			10
	Russians						Rus	25	2			27
	Chuvashs						Chv		17			17
Jews	Georgian Jews						GrJ		8			8
	Mountain Jews						MnJ		4			4
	Iranian Jews						InJ		4			4
	Iraq Jews						IqJ		11			11
Central Asia	Tajiks						Tjk			15		15
	Turkmens						Trm			15		15
	Kurds (sampled in Kazakhstan)						Krd			6		6
	Uzbeks						Uzb		15			15
	Uygur						Uyg	10				10
	Altaians						Alt			13		13
South Asia	Hazara						Haz	22				22
	Pathan						Ptn	22				22
	Burusho						Bur	25				25
	Balochi						Blo	24				24
	Brahui						Brh	25				25
	Makrani						Mak	25				25
	Sindhi						Sin	24				24
Siberia	Yakuts						Yak	25				25
East Asia	Cambodians						Cam	10				10
	Dai						Dai	10				10
	Lahu						Lah	8				8
	Han						Han	44				44
	Daur						Dau	9				9
	Oroqen						Oro	9				9
	Mongolas						Mng	10				10
	Japanese						Jap	28				28
Total								639	267	214
Grand Total												1120

## Sheet: suppl_table_1
Population samples and genotype sources
Geographic region	Population	Abbreviation	Turkic/non-Turkic	Li et al. (2009)	Rasmussen et al. (2010)	Behar et al. (2010)	Yunusbayev et al. (2011)	Metspalu et al (2011)	Fedorova et al (2013)	Raghavan et al (2013)	Behar et al (In press)	This study	Total	650k/610k/550k chip	1M chip genotyped samples (excluded from IBD sharing and admixture dating)
Middle East	Jordanians	jr				19							19	19
	Iranians	ir				19							19	19
	Palestinians	pl		46									46	46
	Syrians	sy				16							16	16
	Turks	tk	Turkic-speaking			19							19	19
	Azeris (Northwestern Iran)	az	Turkic-speaking									18	18	16	7
	Kurds	kd					6						6	6
Caucasus	Abkhasians	ab					19						19	19
	Adyghe	ad		17									17	17
	Armenians	ar					16						16	16
	Balkars	bl	Turkic-speaking				19					3	22	19	3
	Chechens	che					20						20	20
	Kumyks	ku	Turkic-speaking				14					3	17	14	3
	Lezgins	lz				18							18	18
	Georgians	g				20							20	20
	Nogais (Kuban)	no	Turkic-speaking				16						16	16
	North Ossetians	nos					15						15	15
	Kalmyks	kl										14	14	14
	Azeris (Dagestan)	azd	Turkic-speaking									5	5		5
	Kabardins	kb										3	3		3
Europe	Spaniards	sp				12							12	12
	French	fr		28									28	28
	Germans	ge										13	13	13
	Italians (North Italy)	it		12									12	12
	Italians (Tuscany)	it		7									7	7
	Karelians	kr										15	15	15
	Lithuanians	li				10							10	10
	Maris	mr								15			15	15
	Hungarians	hg				19							19	19
	Bulgarians	bu					13						13	13
	Belarusians	be				8							8	8
	Gagauzes	gg	Turkic-speaking									12	12	12
	Greeks	gr									20		20	20
	Mordvins	md					15						15	15
	Orcadians	od		15									15	15
	Romanians	rm				16							16	16
	Russians (Central)	ru										32	32	32
	Russians (North)	ru		25		2						1	28	28
	Ukrainians	uk					20						20	20
	Vepsas	vp										11	11	11
	Udmurts	ud										16	16	16
	Tatars	tt	Turkic-speaking									23	23	16	7
	Bashkirs	ba	Turkic-speaking									23	23	20	3
	Chuvashes	ch	Turkic-speaking			17						2	19	17	2
	Komis	km										16	16	16
South Asia	Balochi	bo		24									24	24
	Brahui	bi		25									25	25
	Hazara	ha		22									22	22
	Pathans	pt		22									22	22
	Brahmins	brm						5					5	5
	Kshatriya	ksh						4					4	4
	Kanjars	kjr						5					5	5
Central Asia	Tajiks	tj					15					4	19	15	4
	Tajiks (Pamir)	tjh										29	29		29
	Yaghnobi people	yg										6	6		6
	Kazakhs	kz	Turkic-speaking							18		2	20	18	2
	Kyrgyz	ki	Turkic-speaking							17		9	26	17	9
	Uzbeks	uz	Turkic-speaking			15				4			19	19
	Turkmens	tn	Turkic-speaking				11					8	19	11	8
	Karakalpaks	kk	Turkic-speaking									10	10		10
	Uygurs	ug	Turkic-speaking	10								1	11	10	1
Siberia	Buryats	br			18							3	21	18	3
	Chukchis	chk			14				1			2	17	15	2
	Evenkis	ev			14							3	17	14	3
	Tuvans	tv	Turkic-speaking		14							3	17	16	1
	Nenets (Forest)	nnf										5	5	2	3
	Nenets (Tundra)	nnt										11	11	8	3
	Nganasans	ng			11							2	13	11	2
	Yakuts	ya	Turkic-speaking	25					1			3	29	26	3
	Dolgans	dl	Turkic-speaking		7				3				10	10
	Altaians	al	Turkic-speaking		13					3		2	18	16	2
	Khakas	hk	Turkic-speaking						16				16	16
	Yukaghirs	yu			6								6	6
	Koryaks	ko			4				1			2	7	5	2
	Evens	en							8	1		3	12	9	3
	Kets	kt			2				2			2	6	4	2
	Nivkhs	nv							3				3	3
	Shors	sr	Turkic-speaking						4				4	4
Eastern Asia	Hezhens	he		9									9	9
	Han	hn		43									43	43
	Daurs	du		9									9	9
	Mongols (Mongolia)	mo			9							2	11	9	2
	Mongolas (Northern China)	moc		10									10	10
	Oroqens	or		9									9	9
	Xibo	xi		9									9	9
	Naxi	nx		7									7	7
	Tu	tu		10									10	10
	Yizu	yi		10									10	10
	Japanese	jp		28									28	28
	Tujia	tuj		10									10	10
	Miaozu	mi		10									10	10
	Dai	di		10									10	10
	Lahu	Lh		8									8	8
	She	sh		10									10	10
Total				470	112	210	199	10	39	58	20	322	1444	1321	143
Grand Total
