# Supplementary material for: The Genetic Legacy of the Expansion of Turkic-Speaking Nomads across Eurasia
Source: PLoS Genet. 2015 Apr 21;11(4):e1005068. doi: 10.1371/journal.pgen.1005068 (PMC4405460; doi:10.1371/journal.pgen.1005068)
Supplement: S2 Table — For each target population, we computed f3-statistics using all possible pairs of source populations, and report the pair that produces the most negative f3-statistic. One asterisk indicates that the f3-statistic is significant at p = 0.05 (one-tailed test), i.e. Z-score = 1.64. Two asterisks indicate that the negative f3-statistic is significant after Bonferroni correction for multiple hypothesis testing; that is, the Z-score is more than 4.89 standard errors below zero. (XLS) [file pgen.1005068.s010.xls]

## Sheet: Table S2
Three-population test results
Geigraphic subdivision	Source 1	Source 2	Target	f3	sd	Z-score	Statistical support
West Eurasia	Italians (North Italy)	Oroqens	Karakalpaks	-0.0239	0.000316	-75.687	**
West Eurasia	Italians (North Italy)	Japanese	Uygurs	-0.023155	0.000269	-85.955	**
West Eurasia	Italians (North Italy)	Evens	Kazakhs	-0.022984	0.000296	-77.533	**
West Eurasia	Italians (North Italy)	Oroqens	Uzbeks	-0.021918	0.000284	-77.152	**
West Eurasia	Lithuanians	Evens	Bashkirs	-0.020403	0.000293	-69.53	**
West Eurasia	Georgians	Hezhens	Hazara	-0.020222	0.000256	-79.069	**
West Eurasia	French	Hezhens	Kyrgyz	-0.02007	0.000265	-75.701	**
West Eurasia	Georgians	Evens	Nogais (Kuban)	-0.017069	0.000294	-57.996	**
West Eurasia	Armenians	Oroqens	Turkmens	-0.016234	0.000272	-59.648	**
West Eurasia	Lithuanians	Evens	Tatars	-0.016153	0.000286	-56.505	**
West Eurasia	Lithuanians	Evens	Chuvashes	-0.014984	0.000319	-46.92	**
West Eurasia	Italians (North Italy)	Evens	Kalmyks	-0.014878	0.000375	-39.636	**
West Eurasia	Armenians	Oroqens	Tajiks	-0.012996	0.000261	-49.794	**
West Eurasia	Lithuanians	Evens	Komis	-0.012861	0.000315	-40.876	**
West Eurasia	Lithuanians	Evens	Maris	-0.01283	0.000369	-34.757	**
West Eurasia	Lithuanians	Evens	Udmurts	-0.009469	0.000378	-25.044	**
West Eurasia	Georgians	Evens	Kabardins	-0.007987	0.000712	-11.22	**
West Eurasia	Lithuanians	Evens	Russians (Central)	-0.007594	0.000286	-26.578	**
West Eurasia	Armenians	Yizu	Pathans	-0.007389	0.000272	-27.124	**
West Eurasia	Lithuanians	Evens	Mordvins	-0.007081	0.000327	-21.678	**
West Eurasia	Georgians	Evens	Kumyks	-0.007002	0.000287	-24.369	**
West Eurasia	Armenians	Japanese	Azeris (Northwestern Iran)	-0.006978	0.000252	-27.644	**
West Eurasia	Armenians	Naxi	Brahmins	-0.006749	0.000453	-14.901	**
West Eurasia	Armenians	Evens	Turks	-0.006651	0.000269	-24.756	**
West Eurasia	Georgians	Evens	Balkars	-0.006404	0.000264	-24.293	**
West Eurasia	Armenians	Evens	Tajiks (Pamir)	-0.00631	0.000271	-23.293	**
West Eurasia	Armenians	Yizu	Kshatriya	-0.005975	0.000529	-11.298	**
West Eurasia	Georgians	Evens	North Ossetians	-0.005561	0.000303	-18.344	**
West Eurasia	Armenians	Naxi	Iranians	-0.004664	0.000257	-18.145	**
West Eurasia	Italians (North Italy)	Evens	Romanians	-0.004004	0.000282	-14.21	**
West Eurasia	Lithuanians	Evens	Karelians	-0.003938	0.00036	-10.946	**
West Eurasia	Armenians	Naxi	Balochi	-0.00389	0.000265	-14.662	**
West Eurasia	Georgians	Evens	Adyghe	-0.003876	0.000287	-13.514	**
West Eurasia	Lithuanians	Evens	Vepsas	-0.003863	0.000391	-9.888	**
West Eurasia	Armenians	Evenkis	Azeris (Dagestan)	-0.00372	0.00049	-7.598	**
West Eurasia	Lithuanians	Evens	Russians (North)	-0.003401	0.000261	-13.051	**
West Eurasia	Spaniards	Kets	Germans	-0.00276	0.000314	-8.799	**
West Eurasia	Italians (North Italy)	Kets	Hungarians	-0.002145	0.000255	-8.399	**
West Eurasia	Lithuanians	Hezhens	Ukrainians	-0.002112	0.000291	-7.255	**
West Eurasia	Lithuanians	Nivkhs	Belarusians	-0.002055	0.000431	-4.771	**
West Eurasia	Italians (North Italy)	Chukchis	Bulgarians	-0.001871	0.000272	-6.882	**
West Eurasia	Armenians	Kets	Lezgins	-0.001764	0.000273	-6.467	**
West Eurasia	Georgians	Nenets (Forest)	Abkhasians	-0.001571	0.000258	-6.092	**
West Eurasia	Armenians	Naxi	Brahui	-0.001492	0.000296	-5.037	**
West Eurasia	Italians (North Italy)	Kets	French	-0.001359	0.00024	-5.669	**
West Eurasia	Armenians	Kets	Chechens	-0.000819	0.000268	-3.05	*
West Eurasia	Armenians	Lahu	Syrians	-0.000788	0.000288	-2.741	*
West Eurasia	Italians (North Italy)	Japanese	Greeks	-0.000692	0.00025	-2.769	*
West Eurasia	Palestinians	Daurs	Jordanians	-0.000526	0.00021	-2.509	*
West Eurasia	Italians (North Italy)	Evens	Gagauzes	-0.000299	0.000349	-0.857
West Eurasia	Armenians	Lahu	Kurds	-8.8e-05	0.00048	-0.183
West Eurasia	Italians (North Italy)	Nenets (Tundra)	Spaniards	-4.7e-05	0.000285	-0.164
West Eurasia	Italians (North Italy)	She	Italians (Tuscany)	-2.2e-05	0.000405	-0.054
West Eurasia	Spaniards	Koryaks	Italians (North Italy)	0.000962	0.00028	3.429
West Eurasia	Georgians	Miaozu	Armenians	0.001066	0.000274	3.897
West Eurasia	Abkhasians	Nivkhs	Georgians	0.001362	0.000273	4.993
West Eurasia	Belarusians	Kets	Lithuanians	0.001431	0.000378	3.787
West Eurasia	Spaniards	Kets	Orcadians	0.00209	0.000316	6.611
West Eurasia	Jordanians	Yukaghirs	Palestinians	0.003097	0.000186	16.659
West Eurasia	Armenians	Lahu	Kanjars	0.004643	0.000766	6.058
West Eurasia	Italians (North Italy)	Naxi	Yaghnobi people	0.010015	0.000717	13.975
Eest Eurasia	Lithuanians	Evens	Yukaghirs	-0.024127	0.000471	-51.274	**
Eest Eurasia	Lithuanians	Evens	Khakas	-0.019912	0.000329	-60.485	**
Eest Eurasia	Orcadians	Evens	Altaians	-0.01661	0.000322	-51.555	**
Eest Eurasia	Lithuanians	Evens	Koryaks	-0.016544	0.000486	-34.032	**
Eest Eurasia	Italians (North Italy)	Oroqens	Mongols (Mongolia)	-0.013492	0.000381	-35.392	**
Eest Eurasia	Lithuanians	Evens	Dolgans	-0.011299	0.000518	-21.821	**
Eest Eurasia	Lithuanians	Evens	Nenets (Tundra)	-0.010251	0.000496	-20.655	**
Eest Eurasia	Italians (North Italy)	Evens	Tuvans	-0.010075	0.000379	-26.551	**
Eest Eurasia	Italians (North Italy)	Evens	Buryats	-0.006996	0.000383	-18.262	**
Eest Eurasia	Orcadians	Tujia	Tu	-0.006712	0.000371	-18.088	**
Eest Eurasia	Lithuanians	Tujia	Xibo	-0.006449	0.000421	-15.322	**
Eest Eurasia	Lithuanians	Tujia	Mongolas (Northern China)	-0.006435	0.0004	-16.073	**
Eest Eurasia	Orcadians	Evens	Shors	-0.006087	0.000839	-7.255	**
Eest Eurasia	Italians (North Italy)	Evens	Yakuts	-0.005542	0.000374	-14.801	**
Eest Eurasia	Lithuanians	Evens	Evenkis	-0.002353	0.00043	-5.474	**
Eest Eurasia	Kanjars	Evens	Oroqens	-0.001516	0.000453	-3.35	*
Eest Eurasia	Lithuanians	She	Han	-0.001199	0.000278	-4.321	*
Eest Eurasia	Lithuanians	Hezhens	Daurs	-0.000194	0.000468	-0.414
Eest Eurasia	Yaghnobi people	She	Tujia	0.000125	0.000404	0.309
Eest Eurasia	Lithuanians	Evens	Kets	0.000713	0.00072	0.99
Eest Eurasia	Orcadians	Yizu	Naxi	0.000907	0.000444	2.043
Eest Eurasia	Yaghnobi people	Tujia	Yizu	0.001994	0.0004	4.988
Eest Eurasia	Kanjars	Oroqens	Hezhens	0.002555	0.000438	5.838
Eest Eurasia	Lithuanians	She	Miaozu	0.003076	0.000402	7.645
Eest Eurasia	Lithuanians	Evens	Nganasans	0.004151	0.000557	7.45
Eest Eurasia	Kanjars	She	Dai	0.004427	0.00044	10.061
Eest Eurasia	Georgians	She	Japanese	0.004532	0.000311	14.558
Eest Eurasia	Lithuanians	Evens	Chukchis	0.004875	0.0005	9.758
Eest Eurasia	Italians (North Italy)	Evens	Nivkhs	0.00545	0.001047	5.206
Eest Eurasia	Lithuanians	Evens	Nenets (Forest)	0.008057	0.001018	7.912
Eest Eurasia	Kanjars	Miaozu	She	0.008499	0.000466	18.236
Eest Eurasia	Kanjars	Evenkis	Evens	0.013403	0.00051	26.262
Eest Eurasia	Kanjars	Dai	Lahu	0.016399	0.000662	24.76
