# Supplementary material for: The Genetic Legacy of the Expansion of Turkic-Speaking Nomads across Eurasia
Source: PLoS Genet. 2015 Apr 21;11(4):e1005068. doi: 10.1371/journal.pgen.1005068 (PMC4405460; doi:10.1371/journal.pgen.1005068)
Supplement: S4 Table — Admixture dates in years were estimated as the number of generations multiplied by 30 years. Absolute dates or Calendar dates were estimated as 2000 − (30 × generations). (XLS) [file pgen.1005068.s012.xls]

## Sheet: suppl_table_from_Yunusbayev_et_
Geographic region	Population						Abbreviation	Li et al.2	Behar et al.1	Yunusbayev et al.3	This study	Total
West Asia	Jordanians						Jor		20			20
	Iranians						Irn		20			20
	Turks						Tur		19			19
	Azeris from Iran										16	16
	Palestinians							46				46
	Syrians								16			16
Caucasus	Armenians						Arm			16		16
	Georgians						Grg		20			20
	Abkhasians						Abh			20		20
	Balkars						Blk			20		20
	Adyghe						Ady	17				17
	N Ossetians						NOs			15		15
	Chechens						Che			20		20
	Lezgins						Lzg		18			18
	Kuban Nogays						Nog			16		16
	Kumyks						Kum			13		13
Europe	French						Fre	28				28
	French Basques						FrB	24				24
	N Italians						NIt	13				13
	Tuscans						Tus	7				7
	Cypriots						Cyp			12		12
	Romanians						Rmn		16			16
	Bulgarians						Bul			13		13
	Ukrainians						Ukr			20		20
	Belorussians						Blr		9			9
	Lithuanians						Lit		10			10
	Russians						Rus	25	2			27
	Chuvashs						Chv		17			17
Jews	Georgian Jews						GrJ		8			8
	Mountain Jews						MnJ		4			4
	Iranian Jews						InJ		4			4
	Iraq Jews						IqJ		11			11
Central Asia	Tajiks						Tjk			15		15
	Turkmens						Trm			15		15
	Kurds (sampled in Kazakhstan)						Krd			6		6
	Uzbeks						Uzb		15			15
	Uygur						Uyg	10				10
	Altaians						Alt			13		13
South Asia	Hazara						Haz	22				22
	Pathan						Ptn	22				22
	Burusho						Bur	25				25
	Balochi						Blo	24				24
	Brahui						Brh	25				25
	Makrani						Mak	25				25
	Sindhi						Sin	24				24
Siberia	Yakuts						Yak	25				25
East Asia	Cambodians						Cam	10				10
	Dai						Dai	10				10
	Lahu						Lah	8				8
	Han						Han	44				44
	Daur						Dau	9				9
	Oroqen						Oro	9				9
	Mongolas						Mng	10				10
	Japanese						Jap	28				28
Total								639	267	214
Grand Total												1120

## Sheet: suppl_table_1
Admixture dates based on ALDER analysis
Geographic region	Admixed population	Reference population 1	Reference population 2	Admixture date (generations)	Admixture date, CE	Curve amplitude
Middle East	Turks	Kabardins	She	37.55±6.04	873±181	0.00011745±0.00001469
	Azeris (Northwestern Iran)	Tajiks	Evens	28.29±3.53	1151±106	0.00007269±0.00000711
Caucasus	Azeris (Dagestan)	NA	NA	NA	NA	NA
	Balkars	Greeks	Evens	37.87±4.64	864±139	0.00013980±0.00001361
	Kumyks	Palestinians	Hezhens	16.30±2.34	1511±70	0.00010639±0.00000888
	Nogais (Kuban)	Spaniards	Oroqens	11.43±1.30	1657±39	0.00025946±0.00001729
Eastern Europe	Gagauzes	NA	NA	NA	NA	NA
	Tatars	Spaniards	Evens	24.87±1.73	1254±52	0.00023460±0.00001238
	Bashkirs	Italians (Tuscany)	Japanese	25.32±1.41	1240±42	0.00031476±0.00001563
	Chuvashes	Italians (Tuscany)	Evens	39.46±5.79	816±174	0.00028895±0.00003996
Central Asia	Kazakhs	Italians (North Italy)	Tujia	23.72±1.61	1288±48	0.00039184±0.00002155
	Kyrgyz	Orcadians	Japanese	22.02±1.00	1339±30	0.00035833±0.00001271
	Uzbeks	Italians (North Italy)	Tujia	22.07±1.47	1338±44	0.00036534±0.00001432
	Karakalpaks	Italians (North Italy)	Naxi	22.69±1.89	1319±57	0.00044112±0.00001912
	Turkmens	Greeks	She	19.79±1.24	1406±37	0.00025940±0.00001441
Siberia	Tuvans	Italians (Tuscany)	Oroqens	27.00±2.73	1190±82	0.00021720±0.00001502
	Yakuts	Armenians	Xibe	12.47±1.92	1626±58	0.00010201±0.00000806
	Dolgans	Udmurts	Oroqens	5.73±0.91	1828±27	0.00009181±0.00000727
	Altaians	Lithuanians	Tujia	31.09±2.06	1067±62	0.00029639±0.00001406
	Khakas	Kabardins	Tujia	31.70±3.62	1049±109	0.00025381±0.00001438
	Shors	NA	NA	NA	NA	NA
	*Mongols (Mongolia)	Orcadians	She	24.16±3.01	1275±90	0.00025440±0.00001903
	*Buryats	French	She	32.09±2.28	1037±68	0.00021974±0.00001177
Eastern Asia	Uygurs	Italians (North Italy)	Miaozu	22.99±1.61	1310±48	0.00038545±0.00001336
* Non-Turkic SSM populations
