# Supplementary material for: The Genetic Legacy of the Expansion of Turkic-Speaking Nomads across Eurasia
Source: PLoS Genet. 2015 Apr 21;11(4):e1005068. doi: 10.1371/journal.pgen.1005068 (PMC4405460; doi:10.1371/journal.pgen.1005068)
Supplement: S5 Table — (XLS) [file pgen.1005068.s013.xls]

## Sheet:  
Admixture dates based on wavelet transform(SPCO) method
Turkic speaking population	South Siberian ancestral group: Tuvinians (second ancestor is indicated inside parentheses)	Admixture date (generations ago)	upper bound (generations ago)	lower bound (generations ago)	Admixture date (years ago)	upper bound (years ago)	lower bound (years ago)	Absolute date	upper bound	lower bound
Bashkirs	(Mordvins) 2.89	29	35	23	870	1050	690	1130	950	1310
Tatars	(Mordvins) 2.94	32	37	25	960	1110	750	1040	890	1250
Chuvashes	(Mordvins) 2.93	32	37	25	960	1110	750	1040	890	1250
Kumyks	(Chechens) 3.05	37	46	28	1110	1380	840	890	620	1160
Balkars	(Abkhasians) 3.25	49	62	39	1470	1860	1170	530	140	830
Nogais (Kuban)	(Chechens) 2.83	27	32	22	810	960	660	1190	1040	1340
Azeris (Northwestern Iran)	(Armenians) 3.29	53	69	40	1590	2070	1200	410	-70	800
Turks	(Armenians) 3.29	53	69	40	1590	2070	1200	410	-70	800
Uzbeks	(Brahui) 2.88	29	34	22	870	1020	660	1130	980	1340
Turkmens	(Brahui) 2.90	29	35	24	870	1050	720	1130	950	1280
Kazakhs	(Brahui) 2.92	29	34	24	870	1020	720	1130	980	1280
Kyrgyz	(Brahui) 2.87	27	32	22	810	960	660	1190	1040	1340
Uygurs	(Brahui) 2.85	27	32	22	810	960	660	1190	1040	1340
Bashkirs	(Russians) 3.07	37	45	29	1110	1350	870	890	650	1130
Tatars	(Russians) 3.10	39	49	32	1170	1470	960	830	530	1040
Chuvashes	(Russians) 3.13	39	51	33	1170	1530	990	830	470	1010
Kumyks	(Abkhasians) 3.16	42	57	33	1260	1710	990	740	290	1010
Balkars	(Lezgins) 3.19	46	59	35	1380	1770	1050	620	230	950
Nogais (Kuban)	(Abkhasians) 2.94	32	37	25	960	1110	750	1040	890	1250
Azeris (Northwestern Iran)	NA	NA	NA	NA	NA	NA	NA	NA	NA	NA
Turks	NA	NA	NA	NA	NA	NA	NA	NA	NA	NA
Uzbeks	(Iranians) 2.91	29	37	23	870	1110	690	1130	890	1310
Turkmens	(Iranians) 2.97	32	39	25	960	1170	750	1040	830	1250
Kazakhs	(Iranians) 2.95	29	37	25	870	1110	750	1130	890	1250
Kyrgyz	(Iranians) 2.93	29	34	24	870	1020	720	1130	980	1280
Uygurs	(Iranians) 2.89	29	35	23	870	1050	690	1130	950	1310
Kumyks	(Lezgins) 3.11	39	53	31	1170	1590	930	830	410	1070
Balkars	(Chechens) 3.16	42	57	33	1260	1710	990	740	290	1010
Nogais (Kuban)	(Lezgins) 2.90	29	35	24	870	1050	720	1130	950	1280
	South Siberian ancestral group: Buryats (second ancestor is indicated inside parentheses)
Bashkirs	(Mordvins) 2.97	32	39	25	960	1170	750	1040	830	1250
Tatars	(Mordvins) 3.02	34	42	28	1020	1260	840	980	740	1160
Chuvashes	(Mordvins) 3.04	34	44	28	1020	1320	840	980	680	1160
Kumyks	(Abkhasians) 3.17	42	57	34	1260	1710	1020	740	290	980
Balkars	(Abkhasians) 3.25	49	62	39	1470	1860	1170	530	140	830
Nogais (Kuban)	(Abkhasians) 2.91	29	36	24	870	1080	720	1130	920	1280
Azeris (Northwestern Iran)	Syria+Jordan 3.25	49	62	39	1470	1860	1170	530	140	830
Turks	Syria+Jordan 3.2	46	60	35	1380	1800	1050	620	200	950
Uzbeks	(Iranians) 2.91	29	37	23	870	1110	690	1130	890	1310
Turkmens	(Iranians) 2.96	32	39	25	960	1170	750	1040	830	1250
Kazakhs	(Iranians) 2.93	29	34	24	870	1020	720	1130	980	1280
Kyrgyz	(Iranians) 2.95	29	37	25	870	1110	750	1130	890	1250
Uygurs	(Iranians) 2.90	29	35	23	870	1050	690	1130	950	1310
Bashkirs	(Russians) 3.145	39	51	32	1170	1530	960	830	470	1040
Tatars	(Russians) 3.18	42	56	35	1260	1680	1050	740	320	950
Chuvashes	(Russians) 3.22	46	57	36	1380	1710	1080	620	290	920
Kumyks	(Lezgins) 3.15	42	56	33	1260	1680	990	740	320	1010
Balkars	(Lezgins) 3.215	46	61	36	1380	1830	1080	620	170	920
Nogais (Kuban)	(Lezgins) 2.93	32	36	25	960	1080	750	1040	920	1250
Azeris (Northwestern Iran)	(Armenians) 3.36	57	76	46	1710	2280	1380	290	-280	620
Turks	(Armenians) 3.38	62	78	47	1860	2340	1410	140	-340	590
Uzbeks	(Brahui) 2.90	29	36	23	870	1080	690	1130	920	1310
Turkmens	(Brahui) 2.93	29	37	25	870	1110	750	1130	890	1250
Kazakhs	(Brahui) 2.94	29	35	24	870	1050	720	1130	950	1280
Kyrgyz	(Brahui) 2.93	29	35	24	870	1050	720	1130	950	1280
Uygurs	(Brahui) 2.89	29	35	23	870	1050	690	1130	950	1310
Kumyks	(Chechens) 3.06	37	46	29	1110	1380	870	890	620	1130
Balkars	(Chechens) 3.17	42	53	34	1260	1590	1020	740	410	980
Nogais (Kuban)	(Chechens) 2.84	27	32	22	810	960	660	1190	1040	1340
